# Supplementary material for: Genetic Variation in CNS Myelination and Functional Brain Connectivity in Recombinant Inbred Mice
Source: Cells. 2020 Sep 18;9(9):2119. doi: 10.3390/cells9092119 (PMC7564997; doi:10.3390/cells9092119)
Supplement: Supplementary file 1 [file cells-09-02119-s001.zip]

Archive with 2 entries (2 files):
- cells-930961-supplementary/original_images.v1.pdf
- cells-930961-supplementary/supplementary.v3.pdf
